# Supplementary material for: Data Glove Using Soft and Stretchable Piezoresistive Sensors
Source: Micromachines (Basel). 2022 Feb 26;13(3):372. doi: 10.3390/mi13030372 (PMC8950149; doi:10.3390/mi13030372)
Supplement: Supplementary file 1 [file micromachines-13-00372-s001.zip]

Archive with 1 entries (1 files):
- micromachines-1582449-supplementary.mp4
